# Supplementary material for: Occurrence mechanism and coping paths of accidents of highly aggregated tourist crowds based on system dynamics
Source: PLoS One. 2019 Sep 17;14(9):e0222389. doi: 10.1371/journal.pone.0222389 (PMC6748560; doi:10.1371/journal.pone.0222389)
Supplement: S1 Dataset — (XLS) [file pone.0222389.s001.xls]

## Sheet: Sheet1
News Title	URLs	Province	Specific location	Year	Month	Date
Stampede in miyun county, Beijing	https://baike.so.com/doc/8235029-8552018.html	Beijing	Festival activities	2004	February	5
Stampede at xiji beida temple in ningxia	https://baike.so.com/doc/24257706-25347399.html	Ningxia	Bieda temple	2014	January	5
Leshan giant Buddha is packed with tourists	http://www.xcctv.cn/news/guonei/11081.html	Sichuan	the Giant Stone Buddha at Leshan Mountain	2016	October	2
Tourists are stranded in jiuzhaigou valley	http://www.aihami.com/a/dangjian/zugong/196014_2.html	Sichuan	Jiuzhaigou Valley	2013	October	2
Lushan mountain tourists crush bridge collapse	http://news.163.com/13/1014/03/9B48TDL700014Q4P.html	Jiangxi	Lushan mountain	2013	October	13
Before May Day, mount tai was heavily congested with tourists	http://www.dzwww.com/xinwen/guoneixinwen/201505/t20150502_12321079.htm	shandong	Taishan mountain	2015	April	26
A stampede at a music festival in Germany has killed 19 people and injured 340	http://news.eastday.com/w/20100725/u1a5352884.html	Germany	Event	2010	July	14
Xinyu fairy lake free admission on the first day of the attractions popular	http://news.eastday.com/eastday/13news/auto/news/china/20170503/u7ai6741618.html	Jiangxi	The fairy lake	2017	May	1
The Sanming xia world scenic spot tourist explodes the resident to complain to put the security hidden trouble	http://sm.fjsen.com/2016-03/31/content_17582677_all.htm	Fujian	Xiatianxia	2016	March	30
The qingming festival is full of tourists	http://hn.ifeng.com/a/20170404/5524002_0.shtml#p=1	Henan	Zhongling ropeway	2017	April	3
Hundreds of buses blocked thousands of tourists for kilometers	http://news.ifeng.com/a/20170309/50763852_0.shtml	Shanxi	Honghegu forest park	2017	March	8
2 dead and 48 injured in rhododendron festival collapse accident in cangnan	http://ah.ifeng.com/news/wangluo/detail_2015_04/15/3789281_0.shtml	Zhejiang	Event	2015	April	15
Fanjingshan scenic spot is seeing a surge of tourists	http://news.ifeng.com/gundong/detail_2013_10/08/30119887_0.shtml	Guizhou	Fanjing mountain	2013	October	3
Tourists can not enjoy preferential policies, scenic spots blocked the door to bite the police	http://hunan.ifeng.com/news/detail_2015_09/15/4346041_0.shtml	Hunan	Miyin temple	2015	September	14
Langshan tourists blowout, the scenic area in order	http://finance.ifeng.com/a/20161008/14922029_0.shtml	Hunan	langshan mountai	2016	October	7
Tourists fill the "Dead Sea of China" scenic spot in spectacular fashion	http://sn.ifeng.com/lvyoupindao/xingyoutianxia/detail_2013_07/30/1049201_0.shtml	Sichuan	the Dead Sea in China	2013	July	28
Chongqing is bursting with tourists during the Spring Festival holiday	http://finance.ifeng.com/a/20170129/15171570_0.shtml	Chongqing	Foreigner's Street	2017	January	28
During the National Day holiday, hundreds of tourists were stranded in guanmen mountain	http://news.ifeng.com/a/20141007/42146129_0.shtml	Shanxi	Guanmen mountain	2014	October	3
Nanjing: 500,000 people went to the qinhuai Lantern Festival at fuzi temple	http://news.ifeng.com/society/2/detail_2014_02/14/33830048_0.shtml	Jiangsu	Fuzi miao	2014	February	14
The yunlong temple fair is held at xinghua temple in xuzhou, jiangsu province	http://www.fjnet.com/shxx/shxxnr/201504/t20150410_229653.htm	Jiangsu	Yunlong temple	2015	April	8
More than 10 people were killed and 6 seriously injured when a truck ran out of control at a temple fair on Sunday	http://shanxi.guhantai.com/2015/0309/730446.shtml	Shanxi	kirmess	2015	March	8
Tourists in leshan giant Buddha scenic area line up for three hours before they can see the Buddha's ears	http://news.online.sh.cn/news/gb/content/2016-10/03/content_8054842.htm	Sichuan	the Giant Stone Buddha at Leshan Mountain	2016	October	3
The huangguoshu scenic area is bursting at the ceiling	http://www.gywb.cn/content/2017-02/13/content_5448126.htm	Guizhou	Huangguoshu scenic area	2017	February	12
Tens of thousands of tourists are turned away from the scenic spot	http://dsb.gzdsw.com/html/2016-10/04/content_178066.htm	Guizhou	Tianyan	2016	October	3
Tourists are stranded in dense fog in zhoushan, zhejiang province	http://gb.cri.cn/42071/2014/02/03/7311s4411410.htm	Zhejiang	wharf	2014	February	2
The national temple fair scenic area is full of visitors	http://news.cri.cn/20170129/9ca71dc1-cf92-ebc1-80d5-446a91981194-2.html	Sichuan	kirmess	2017	January	28
Qingtian river scenic area tourist bursting capacity of hundreds of tourists stranded at the top of the mountain	http://hn.chinaso.com/image_detail/20151019/1000200032827221445207185143677672_1.html#ad-image-0	Henan	Qingtian river	2015	October	17
130,000 tourists smashed Macheng Guifeng Mountain on weekends. Tourists blocked at the foot of the mountain.	http://news.cnhubei.com/hbrb/hbrbsglk/hbrb05/201105/t1695403.shtml	Hubei	Guifeng mountain	2011	May	7
The west slope of jinfo mountain has stopped selling tickets again	http://cq.cqnews.net/html/2013-01/02/content_23106117.htm	Chongqing	Jinfo mountain	2013	January	2
The terracotta army is expected to attract more than 50,000 visitors today	http://news.hsw.cn/system/2015/0502/244625_2.shtml	Shanxi	Terra-Cotta Warriors	2015	May	1
Hangzhou fireworks explosion: 151 injured some residents reflect and call for a ban on fireworks	http://stock.591hx.com/article/2012-10-15/0000593286s.shtml	Zhejiang	Fireworks party	2012	October	13
Hot summer campus tour!Tsinghua university attracts a large number of visitors in front of the congestion	http://www.wj001.com/news/wangyanzhiji/2015-07-22/744269.html	Beijing	Tsinghua University)	2015	July	20
Eighty people have been injured in a stampede at a music festival in Australia	http://world.huanqiu.com/hot/2016-12/9889233.html	Australian	music festival	2016	December	30
The delayed transfer caused a traffic jam for 5, 000 tourists stranded in the mianshan scenic area	http://china.huanqiu.com/hot/2012-05/2685553.html	Shan'xi	mianshan mountain	2012	April	30
At least 27 people are dead and dozens injured in a stampede at India's bathing river festival	http://world.huanqiu.com/hot/2015-07/7005348.html	India	Event	2015	July	14
Many scenic spots across the country are now congested: tourists are desperate to squeeze into yuyuan garden	http://www.ntjoy.com/vod/xwsph/nttv1/mtdfs/2014/02/2014-02-03296957.html	Shanghai	Yu Garden	2014	February	3
Hundreds of tourists were stranded in the rain in sanqingshan, according to the Internet	http://www.gywb.cn/content/2015-02/23/content_2508635.htm	Jiangxi	Sanqing mountain	2015	February	23
The temple fair in gold rush town has hit a new high	http://www.jiaodong.net/news/system/2013/02/15/011803309.shtml	shandong	Gold town	2013	February	14
Tourists in longmen grottoes, luoyang	http://news.jinghua.cn/351/c/201410/06/n3921076,2.shtml	Henan	the Longmen Grottoes	2014	October	4
Eight immortals water park explosion witness: human skin was burned at the scene like hell	http://www.mnw.cn/news/th/933999.html	Taiwan	Theme park	2015	June	27
Tourists unhappy with being cut in line and the conductor dispute was beaten up by the scenic area staff	http://law.southcn.com/c/2011-02/25/content_20380144.htm	Zhejiang	Xiaonanhai	2010	May	2
Qingdao polar sea world tracking: tourists lined up to cause friction 6 tourists injured	http://linyi.iqilu.com/zhxw/shrd/2015/0729/2499896.shtml	shandong	underwater world	2015	July	27
Zhoucun ancient shopping mall in zibo received 93,000 tourists during the May Day holiday	http://zibo.iqilu.com/zbgushi/2014/0505/1976669.shtml	shandong	Zhoucun ancient mall	2014	May	1
Beijing guomao congestion bus station without cars can send thousands of passengers stranded	http://travel.people.com.cn/GB/13568917.html	Beijing	bus station	2010	December	22
60,000 tourists enjoy the maple leaf of Xiangshan, and the traffic situation outside the park is more congested.	http://sc.people.com.cn/n/2015/1026/c345167-26919434-2.html	Beijing	Xiangshan Park	2015	October	25
A man who wanted to propose to a packed tourist attraction in mount huashan during the 11th National Day holiday got down on his knees	http://society.people.com.cn/n/2014/1004/c136657-25778032.html	Shanxi	Huashan Mountain	2014	October	2
20,000 tourists poured into the Baiyangdian Lake, and several tourists fell into the water	http://he.people.com.cn/n/2014/0428/c192235-21090527.html	Hebei	Baiyang river	2014	April	26
The Huangshan Scenic Spot in G20 time is free, and tourists are full of Hangzhou Habitat	http://news.sznews.com/content/2016-09/06/content_13822543.htm	Anhui	Mount Huangshan	2016	September	2
Thousands of tourists have been stranded in four scenic spots of baiyun mountain in songxian county	http://news.e23.cn/content/2012-10-15/2012A1500163.html	Henan	Baiyun mountain	2012	October	12
During the Spring Festival holiday, four or five thousand people visit the scenic area in zhenfo mountain	http://dz.newssc.org/system/20150302/001594805.html	Sichuan	Zhenfo mountain	2015	February	20
Jianmenguan scenic area is full of tourists. Tickets will stop at 16:30 every day during the holiday	http://scnews.newssc.org/system/20151004/000606400.html	Sichuan	Jianmen Pass	2015	October	3
Daocheng yading tourists crowded scenic spot issued a notice to limit the flow of hotel half an hour up 500 yuan	http://sichuan.scol.com.cn/dwzw/201508/10229598.html	Sichuan	Yading	2015	August	1
More than 100,000 tourists flock to nanluoguxiang	http://business.sohu.com/20151003/n422534375.shtml	Beijing	South Luogu Lane	2015	October	2
Baiyun temple fair is crowded	http://news.sohu.com/20070224/n248327067.shtml	Beijing	temple	2007	February	24
A stampede at the huashan temple fair in shaanxi province yesterday	http://news.sohu.com/73/70/news144637073.shtml	Shanxi	Huashan Mountain	2001	April	7
More than 30,000 tourists have been stranded by heavy fog in the scenic area of putuo mountain in zhejiang province	http://news.sohu.com/20130405/n371770825.shtml	Zhejiang	Zhoushan	2013	April	4
100 tourists stranded at a hot spring hotel in xi 'an: full refund	http://xian.qq.com/a/20161128/034425.htm?pgv_ref=aio2015&ptlang=2052	Shanxi	Hotel	2016	November	27
Xishuangbanna tourism was monopolized by the folk tourism association tourists were besieged	http://news.qq.com/a/20141120/038040_all.htm#page1	Yunnan	Wild Elephant Valley	2014	October	20
Hangzhou west lake tourists "gushing" west lake boat tickets are hard to find	http://news.qq.com/a/20131002/005731.htm	Zhejiang	West Lake	2013	October	2
Yuntai mountain was crowded with tourists until 11 p.m. yesterday	http://henan.qq.com/a/20131004/002765.htm	Henan	Yuntai mountain	2013	October	3
The Pacific undersea world system has failed 200 stranded tourists have been accused of having no emergency response	http://finance.qq.com/a/20120404/001057.htm	Beijing	Haiti's world	2012	April	3
Hangzhou tourists who stop queue-jumping will be knocked out of their teeth	http://news.qq.com/a/20151006/025680.htm	Zhejiang	West Lake	2015	October	2
The bird's nest water cube free news is not true thousands of tourists flooded the air	http://news.qq.com/a/20090808/000635.htm	Beijing	the Water Cube	2009	August	7
National Day the number of tourists in Muslim street in holiday is bursting	http://news.qq.com/a/20151003/023814.htm#p=1	Gansu	North Guangji Street	2015	October	1
Nearly 20,000 tourists were unable to get into the scenic area because of the crowds	http://www.aihami.com/a/dangjian/zugong/196014_2.html	Shanxi	Honghegu forest park	2017	March	7
Visitors to the huangshan cableway have described the journey as a nightmare	http://news.qq.com/a/20151007/033729.htm	Anhui	Mount Huangshan	2015	October	3
Haiti suspends carnival activities	http://news.qq.com/a/20150219/003290.htm	Haiti	carnival	2015	February	17
Fenghuang ancient city tourists' blowout '	http://news.qq.com/a/20131004/004632.htm#p=1	Hunan	Fenghuang Ancient City	2013	October	4
345 people have been killed in a stampede in Cambodia	http://news.qq.com/a/20101123/000252.htm	Cambodia	Event	2010	November	22
The badaling Great Wall is crowded with tourists and cleaners unable to bend down to pick up garbage	http://news.163.com/12/1005/01/8D133LJ40001124J.html	Beijing	The Great Wall	2014	October	3
100,000 tourists in Fengshan to enjoy the maple leaves, congestion and increase the appreciation of maple is not easy	http://news.163.com/13/1027/10/9C6GISC700014JB5_all.html	Beijing	Xiangshan park	2013	October	26
Thousands of people are stranded in a scenic spot in henan province, where traffic is free	http://news.163.com/photoview/00AP0001/2195142.html#p=C02IGIDO00AP0001	Henan	Qifeng mountain scenic area	2016	September	3
Hundreds of tourists stranded in the valley late at night "feel the darkness" climbing out of the scenic area said, "we did a very good job."	http://news.163.com/14/0502/20/9R93KNMF00014JB5.html	Henan	Yuntai mountain	2014	May	2
Entertainment facilities at the temple fair in changyuan were shut down	http://henan.163.com/15/0408/06/AMLLPB1K02270ILI.html	Henan	kirmess	2015	April	6
To see the wonders of the sea of clouds tourists crowded laojun mountain crowded	http://news.163.com/16/0703/18/BR2O4FQN000146BE.html	Henan	Laojun mountain	2016	July	3
Tourists stabbed in huashan deny official claims that security guards were involved in the attack	http://news.163.com/12/1005/10/8D21N2K300014AEE.html	Shanxi	Huashan Mountain	2012	October	2
The huashan ropeway was clogged with long lines of tourists	http://news.163.com/13/1004/06/9AAQTAM300014AED.html	Shanxi	Huashan Mountain	2013	October	3
A brick wall collapsed during the torch festival in yuanyang, yunnan province, killing 11 and injuring 28	http://news.163.com/05/0731/23/1Q1E2T4O0001124S.html	Yunnan	Event	2005	July	29
Fuzhou west lake juzhan people than flowers! About 120,000 tourists enjoyed chrysanthemum on July 7	http://news.163.com/15/1108/08/B7STSLVC00014AEE.html	Fujian	West Lake	2015	November	7
Huangguoshu waterfall scenic area is full of 50,000 people	http://news.163.com/15/0809/11/B0IRU3QC00014AEE.html#p=B0ITR9A000AP0001	Guizhou	Huangguoshu scenic area	2015	August	9
At least 300 tourists were stranded at the pier for three hours	http://news.163.com/14/1005/10/A7PLKB9G00014SEH.html	Hubei	San Xia Ren Jia	2014	October	4
Wuhan tourist scenic spot rafting line for 6 hours to fight for kayaking	http://news.163.com/15/0805/09/B08DO2Q900014AEE.html	Hubei	Miegui gorge	2016	August	1
The tianmen mountain tourist attraction in zhangjiajie stopped selling tickets in advance	http://news.163.com/15/0503/00/AOLBAPBI00014AEE.html	Hunan	Zhangjiejie	2015	May	2
As expected, the free scenic spot was full	http://news.163.com/14/1002/14/A7IBH53R00014Q4P.html	shandong	zoo	2014	October	1
Heavy traffic jams in scenic spots	http://news.163.com/15/0526/04/AQH1EIER00014AED.html	Shan'xi	Huguan taihang mountain grand canyon scenic area	2015	May	19
A gas leak at leshan giant Buddha scenic spot in sichuan has stopped 20,000 tourists	http://news.163.com/2004w05/12541/2004w05_1083619511658.html	Sichuan	the Giant Stone Buddha at Leshan Mountain	2004	May	3
Thousands of tourists gathered in jinfo mountain	http://news.163.com/09/0723/06/5ESTP8SN000120GR.html	Chongqing	Jinfo mountain	2009	July	22
Anhui tianzhu mountain scenic area has been exposed full of people such as cable car channel was packed	http://news.163.com/12/0416/14/7V7JGSR500014JB6.html	Anhui	Tianzhu mountain	2012	October	15
A stampede has broken out at a scenic spot in hubei province	http://www.wlkst.com/hyxw/20130715/6792.html	Hubei	Chaotianhong	2013	July	14
Five hundred tourists were stranded in the turtle peak mountain scenic area in macheng	http://whcb.cjn.cn/html/2017-05/01/content_5609442.htm	Hubei	Guifeng mountain	2017	April	29
Huashan scenic area ushered in National Day long holiday tourist peak number of tourists bursting	http://news.cnwest.com/content/2016-10/03/content_14168404.htm	Shanxi	Huashan Mountain	2016	October	3
Net exposure shaohuashan scenic area temporary closure of ropeway tourists dissatisfied blocking the road	http://news.cnwest.com/content/2016-05/30/content_13872823.htm	Shanxi	Shaohua mountain	2016	May	29
80,000 people gather in Xiangshan to enjoy the maple leaves. Many surrounding roads are crowded.	http://news.xinhuanet.com/society/2008-10/26/content_10253234.htm	Beijing	Xiangshan Park	2008	October	25
Lanzhou: tourists are stranded in hot spots in lanzhou	http://www.gs.xinhuanet.com/news/2014-05/04/c_1110512874.htm	Gansu	Spit lu ditch	2014	May	1
Nearly 330,000 people visited the terracotta warriors and horses for the lunar New Year, the year of the monkey	http://news.xinhuanet.com/fortune/2016-02/13/c_128715238.htm	Shanxi	Terra-Cotta Warriors	2016	February	13
The hongye valley scenic area in jinan, shandong province, was overcrowded yesterday, leaving a large number of tourists stranded	http://news.xinhuanet.com/local/2014-10/26/c_1112980280.htm	Anhui	Hongye valley	2014	October	25
Seventeen people have been killed in a carnival rehearsal accident in Brazil	http://news.xinhuanet.com/world/2011-02/28/c_121130140.htm	Brazil	Event	2011	February	27
Macheng see azalea crowded experts suggest the peak set up pre-sale tickets	http://www.hb.xinhuanet.com/2013-05/02/c_115609565.htm	Hubei	Guifeng mountain	2013	May	1
The sunny day after the rain set off the enthusiasm for traveling and 500,000 wuhan residents crowded the scenic spot	http://www.hb.xinhuanet.com/2017-04/17/c_1120825916.htm	Hubei	Yunwu mountain	2017	April	15
The ancient city of phoenix experienced the shock of bridge collapse	http://news.xinhuanet.com/fortune/2013-05/02/c_124653226.htm	Hunan	Fenghuang Ancient City	2013	May	1
Tourists in hubei province were blocked for 5 hours by a 3km cliff in a scenic area in jiangxi province	http://www.hb.xinhuanet.com/2013-10/05/c_117598389.htm	Jiangxi	Sanqing mountain	2013	October	4
Shanghai has released a report on the crush on the bund on December 31	http://news.xinhuanet.com/legal/2015-01/21/c_1114075965.htm	Shanghai	the Bund	2014	December	31
Thousands of tourists stranded in sichuan xiling snow mountain resort response: is the queue is not stranded	http://www.sc.xinhuanet.com/content/2017-01/03/c_1120234433.htm	Sichuan	Xilin snow hill	2017	January	1
Hangzhou west lake music fountain "first show" 50,000 tourists safe evacuation	http://n.cztv.com/news/12123189.html	Zhejiang	West Lake	2016	July	3
It was dark and the tourists were still lining up	http://s.weibo.com/weibo/%25E6%25B8%25B8%25E5%25AE%25A2%25E6%25BB%259E%25E7%2595%2599&page=11	Beijing	The Great Wall	2016	October	3
the Palace Museum	http://weibo.com/1853969803/CAj3u1yXv?refer_flag=1001030103_&type=comment#_rnd1496715484268	Beijing	the Palace Museum	2016	September	13
The Great Wall	http://s.weibo.com/weibo/%25E6%2599%25AF%25E5%258C%25BA%25E6%258B%25A5%25E5%25A0%25B5&b=1&page=24	Beijing	The Great Wall	2016	May	12
Kongtong Mountain	http://s.weibo.com/weibo/%25E6%2599%25AF%25E5%258C%25BA%25E6%258B%25A5%25E5%25A0%25B5&b=1&page=15	Gansu	Kongtong Mountain	2016	October	2
The Mogao Grottoes	http://s.weibo.com/weibo/%25E6%2599%25AF%25E5%258C%25BA%25E6%258B%25A5%25E5%25A0%25B5&b=1&page=41	Gansu	The Mogao Grottoes	2015	August	4
Tourists are stranded on the dong mountain	http://s.weibo.com/weibo/%25E6%25B8%25B8%25E5%25AE%25A2%25E6%25BB%259E%25E7%2595%2599&page=24	Gansu	Kongtong Mountain	2016	May	1
The tourism director of baiyun mountain in songxian county apologized four times on weibo	http://s.weibo.com/weibo/%25E6%2599%25AF%25E5%258C%25BA%25E4%25BA%2595%25E5%2596%25B7&page=26	Henan	Baiyun mountain	2012	October	15
Social scene: thousands of people are stranded on an Open Day in a scenic spot in henan province	http://s.weibo.com/weibo/%25E6%2599%25AF%25E5%258C%25BA%25E6%258B%25A5%25E5%25A0%25B5&b=1&page=21	Henan	Qifeng mountain scenic area	2016	September	3
Yuntai mountain	http://weibo.com/1746114531/xr4Wcqjdi?refer_flag=1001030103_&type=comment	Henan	Yuntai mountain	2011	October	3
Tourists at the white horse temple in luoyang drop COINS for good luck	http://s.weibo.com/weibo/%25E6%2599%25AF%25E5%258C%25BA%25E7%2588%2586%25E6%25A3%259A&b=1&page=43	Henan	Baima temple	2014	October	6
Daimei mountain	http://s.weibo.com/weibo/%25E6%2599%25AF%25E5%258C%25BA%25E6%258B%25A5%25E5%25A0%25B5&b=1&page=15	Henan	Daimei mountain	2016	October	2
Yuanxiao open source scenic areas such as the flow of people, the area bursting	http://s.weibo.com/weibo/%25E6%2599%25AF%25E5%258C%25BA%25E7%2588%2586%25E6%25A3%259A&b=1&page=39	Henan	Kaiyuan attraction	2015	March	5
During the qingming festival, laojunshan scenic spot is popular	http://s.weibo.com/weibo/%25E6%2599%25AF%25E5%258C%25BA%25E7%2588%2586%25E6%25A3%259A&b=1&page=18	Henan	Laojun mountain	2016	April	5
Wanxianshan tourist enthusiasm continues to soar, although the light rain, popularity is still bursting	http://s.weibo.com/weibo/%25E6%2599%25AF%25E5%258C%25BA%25E7%2588%2586%25E6%25A3%259A&b=1&page=4	Henan	Wanxian mountain	2016	October	22
the Longmen Grottoes	http://s.weibo.com/weibo/%25E6%2599%25AF%25E5%258C%25BA%25E6%258B%25A5%25E5%25A0%25B5&b=1&page=6	Henan	the Longmen Grottoes	2017	April	3
Yuntai mountain	http://weibo.com/2002886955/yEK0Ra3mw?refer_flag=1001030103_&type=comment#_rnd1496733651066	Henan	Yuntai mountain	2012	October	2
Shaolin temple	http://s.weibo.com/weibo/%25E6%2599%25AF%25E5%258C%25BA%25E4%25BA%25BA%25E6%25BB%25A1%25E4%25B8%25BA%25E6%2582%25A3&b=1&page=24	Henan	Shaolin temple	2014	October	4
Laojun mountain in luoyang is bursting with tourists, waiting in line for the ropeway to descend until dark	http://s.weibo.com/weibo/%25E6%2599%25AF%25E5%258C%25BA%25E7%2588%2586%25E6%25A3%259A&b=1&page=9	Henan	Laojun mountain	2016	October	3
Zhaya mountain	http://s.weibo.com/weibo/%25E6%2599%25AF%25E5%258C%25BA%25E6%258B%25A5%25E5%25A0%25B5&b=1&page=28	Henan	Zhaya mountain	2016	April	3
the Longmen Grottoes	http://s.weibo.com/weibo/%25E6%2599%25AF%25E5%258C%25BA%25E7%2588%2586%25E6%25A3%259A&b=1&page=27	Henan	the Longmen Grottoes	2015	October	3
The longmen grottoes is full of tourists during the May Day holiday	http://s.weibo.com/weibo/%25E6%2599%25AF%25E5%258C%25BA%25E7%2588%2586%25E6%25A3%259A&b=1&page=35	Henan	the Longmen Grottoes	2015	May	1
Qin Shi Huang's Buried Sculpture Legion	http://weibo.com/2901913977/Eb8dArcu6?refer_flag=1001030103_&type=comment	Shanxi	Terra-Cotta Warriors	2016	October	3
The first day of New Year's day bell tower underground passage according to incomplete statistics passenger flow of 400,000	http://weibo.com/3041646560/DbeLR2LXT?refer_flag=1001030103_&type=comment#_rnd1496715150409	Shanxi	bell tower	2016	January	1
Huashan Mountain	http://s.weibo.com/weibo/%25E6%2599%25AF%25E5%258C%25BA%25E6%258B%25A5%25E5%25A0%25B5&b=1&page=12	Shanxi	Huashan Mountain	2016	October	5
Year four, the sea of people, the old city of Dali has fallen!	http://s.weibo.com/weibo/%25E6%2599%25AF%25E5%258C%25BA%25E7%2588%2586%25E6%25A3%259A&b=1&page=3	Yunnan	Dali ancient city	2017	January	31
Crowded Dali	http://s.weibo.com/weibo/%25E6%2599%25AF%25E5%258C%25BA%25E4%25BA%25BA%25E6%25BB%25A1%25E4%25B8%25BA%25E6%2582%25A3&b=1&page=2	Yunnan	Dali ancient city	2017	January	28
Jade Dragon Snow Mountain	http://weibo.com/3888297436/C5k8qBvn4?refer_flag=1001030103_&type=comment#_rnd1496716376555	Yunnan	Jade Dragon Snow Mountain	2015	February	21
Jade Dragon Snow Mountain	http://s.weibo.com/weibo/%25E6%25B8%25B8%25E5%25AE%25A2%25E8%25B8%25A9%25E8%25B8%258F&page=15	Yunnan	Jade Dragon Snow Mountain	2015	April	23
The dam beauty scenic spot is full of tourists	http://s.weibo.com/weibo/%25E6%2599%25AF%25E5%258C%25BA%25E7%2588%2586%25E6%25A3%259A&b=1&page=41	Yunnan	Bamei	2015	February	22
The glass walkway in shaoxing has been closed for maintenance since tourists increased more than tenfold	http://s.weibo.com/weibo/%25E6%2599%25AF%25E5%258C%25BA%25E4%25BA%25BA%25E6%25BB%25A1%25E4%25B8%25BA%25E6%2582%25A3&b=1&page=3	Zhejiang	Qianyan 19 peak scenic area	2016	October	7
The subway in west lake scenic area saw a blowout of tourists over the weekend	http://s.weibo.com/weibo/%25E6%2599%25AF%25E5%258C%25BA%25E4%25BA%2595%25E5%2596%25B7&page=10	Zhejiang	West Lake	2015	March	29
Hangzhou middle-east	http://s.weibo.com/weibo/%25E6%2599%25AF%25E5%258C%25BA%25E6%258B%25A5%25E5%25A0%25B5&b=1&page=38	Zhejiang	West Lake	2015	October	1
There are a lot of tourists on the broken bridge during the May Day holiday	http://s.weibo.com/weibo/%25E6%2599%25AF%25E5%258C%25BA%25E7%2588%2586%25E6%25A3%259A&b=1&page=34	Zhejiang	West Lake	2015	May	1
Hangzhou broken bridge, comparable to 51	http://s.weibo.com/weibo/%25E6%2599%25AF%25E5%258C%25BA%25E6%258B%25A5%25E5%25A0%25B5&b=1&page=32	Zhejiang	West Lake	2016	February	9
The first weekend after the G20, the West Lake tourists are full, just like the National Day	http://s.weibo.com/weibo/%25E6%2599%25AF%25E5%258C%25BA%25E7%2588%2586%25E6%25A3%259A&b=1&page=13	Zhejiang	West Lake	2016	September	11
The west lake is awash with tourists	http://s.weibo.com/weibo/%25E6%2599%25AF%25E5%258C%25BA%25E7%2588%2586%25E6%25A3%259A&b=1&page=3	Zhejiang	West Lake	2017	January	28
Wenzhou baizhang riverbank scenic spot	http://weibo.com/5048177673/CfNNabouk?refer_flag=1001030103_&type=comment#_rnd1496720698808	Zhejiang	Baizhangji	2015	May	1
On the third day of the first lunar month, the shenxianju scenic spot is full of tourists	http://s.weibo.com/weibo/%25E6%2599%25AF%25E5%258C%25BA%25E7%2588%2586%25E6%25A3%259A&b=1&page=21	Zhejiang	Shenxianju	2016	February	10
Mount loga pier	http://weibo.com/3198701033/AvsK1djbs?refer_flag=1001030103_&type=comment#_rnd1496732879699	Zhejiang	Zhoushan	2014	February	6
West Lake	http://s.weibo.com/weibo/%25E6%2599%25AF%25E5%258C%25BA%25E6%258B%25A5%25E5%25A0%25B5&b=1&page=15	Zhejiang	West Lake	2016	October	1
Dragon plank road	http://s.weibo.com/weibo/%25E6%2599%25AF%25E5%258C%25BA%25E6%258B%25A5%25E5%25A0%25B5&b=1&page=14	Zhejiang	Dragon plank road	2016	October	3
Jianglang mountain	http://s.weibo.com/weibo/%25E6%2599%25AF%25E5%258C%25BA%25E6%258B%25A5%25E5%25A0%25B5&b=1&page=2	Zhejiang	Jianglang mountain	2017	May	29
Mingtang mountain	http://s.weibo.com/weibo/%25E6%25B8%25B8%25E5%25AE%25A2%25E6%25BB%259E%25E7%2595%2599&page=4	Anhui	Mingtang mountain	2017	February	5
Mount Huangshan	http://weibo.com/2481422760/yfK5Bs9BQ?refer_flag=1001030103_&type=comment#_rnd1496733806151	Anhui	Mount Huangshan	2012	April	22
Theme park	http://weibo.com/2669871014/CdRlc4yxN?refer_flag=1001030103_&type=comment#_rnd1496715953549	Anhui	Theme park	2015	April	18
The jiuhua tianchi scenic spot has seen a surge in visitors	http://s.weibo.com/weibo/%25E6%2599%25AF%25E5%258C%25BA%25E7%2588%2586%25E6%25A3%259A&b=1&page=38	Anhui	Jiuhua mountain	2015	April	26
Huangshan scenic area, a large number of tourists stranded peak!	http://s.weibo.com/weibo/%25E6%25B8%25B8%25E5%25AE%25A2%25E6%25BB%259E%25E7%2595%2599&page=36	Anhui	Mount Huangshan	2015	July	18
Huangshan mountain cableway	http://weibo.com/1670219643/zpNkz49kv?refer_flag=1001030103_&type=comment	Anhui	Mount Huangshan	2013	March	30
Everybody everybody!Traffic control has been implemented in jiuhua mountain in anhui province	http://s.weibo.com/weibo/%25E6%2599%25AF%25E5%258C%25BA%25E7%2588%2586%25E6%25A3%259A&b=1&page=21	Anhui	Jiuhua mountain	2016	February	10
The stranded tourists in the scenic spot are in danger of causing conflicts	http://weibo.com/p/1001603823917432199612	Fujian	Baiyun mountain	2015	March	22
Yunding	http://weibo.com/1898174834/zyoboBmwN?refer_flag=1001030103_&type=comment#_rnd1496722540760	Fujian	Yunding	2013	May	25
You xi xia xia valley green forest scenic spot or put trample safety hidden danger!	http://weibo.com/1215261540/DoETViCPn?refer_flag=1001030103_&type=comment#_rnd1496719749495	Fujian	Tianxia gorge	2016	March	30
Dameisha seaside park	http://s.weibo.com/weibo/%25E6%2599%25AF%25E5%258C%25BA%25E6%258B%25A5%25E5%25A0%25B5&b=1&page=41	Guangdong	Dameisha seaside park	2015	August	1
Dameisha seaside park	http://s.weibo.com/weibo/%25E6%2599%25AF%25E5%258C%25BA%25E6%258B%25A5%25E5%25A0%25B5&b=1&page=13	Guangdong	Dameisha seaside park	2016	October	3
Wutong mountain	http://s.weibo.com/weibo/%25E6%2599%25AF%25E5%258C%25BA%25E8%25B8%25A9%25E8%25B8%258F&page=25	Guangdong	Wutong mountain	2011	April	7
Shengtang mountain	http://s.weibo.com/weibo/%25E6%2599%25AF%25E5%258C%25BA%25E4%25BA%25BA%25E6%25BB%25A1%25E4%25B8%25BA%25E6%2582%25A3?topnav=1&wvr=6&b=1	Guangxi	Shengtang mountain	2017	April	30
Libo attraction	http://s.weibo.com/weibo/%25E6%2599%25AF%25E5%258C%25BA%25E4%25BA%2595%25E5%2596%25B7&page=10	Guizhou	Libo attraction	2015	January	26
Huangguoshu dragon palace is full of tourists	http://s.weibo.com/weibo/%25E6%2599%25AF%25E5%258C%25BA%25E7%2588%2586%25E6%25A3%259A&b=1&page=3	Guizhou	Huangguoshu scenic area	2017	February	12
Guizhou fanjingshan sold out 8,000 tickets in half a day and tourists couldn't get in	http://s.weibo.com/weibo/%25E6%25B8%25B8%25E5%25AE%25A2%25E6%25BB%259E%25E7%2595%2599&page=17	Guizhou	Fanjing mountain	2016	October	3
Hot!!!! Tourists in huangguoshu stop selling tickets	http://s.weibo.com/weibo/%25E6%2599%25AF%25E5%258C%25BA%25E7%2588%2586%25E6%25A3%259A&b=1&page=10	Guizhou	Huangguoshu scenic area	2016	October	3
Huangguoshu scenic area is bursting	http://weibo.com/5156125529/E2LxzkpsV?refer_flag=1001030103_&type=comment#_rnd1496719280967	Guizhou	Huangguoshu scenic area	2016	August	9
Wushan gorge	http://s.weibo.com/weibo/%25E6%2599%25AF%25E5%258C%25BA%25E6%258B%25A5%25E5%25A0%25B5&b=1&page=4	Guizhou	Wushan gorge	2017	May	13
Five dalian pool old black mountain scenic spot popularity Duang Duang bursting	http://s.weibo.com/weibo/%25E6%2599%25AF%25E5%258C%25BA%25E7%2588%2586%25E6%25A3%259A&b=1&page=37	Heilongjiang	Laoheishan mountain	2015	May	2
The scenic area of the three gorges dam continues to explode	http://s.weibo.com/weibo/%25E6%2599%25AF%25E5%258C%25BA%25E7%2588%2586%25E6%25A3%259A&b=1&page=33	Hubei	Three Gorges Dam	2015	May	3
Wudang mountain	http://s.weibo.com/weibo/%25E6%2599%25AF%25E5%258C%25BA%25E4%25BA%2595%25E5%2596%25B7&page=10	Hubei	Wudang mountain	2015	March	5
Thousands of tourists stranded in yunyun mountain	http://s.weibo.com/weibo/%25E6%25B8%25B8%25E5%25AE%25A2%25E6%25BB%259E%25E7%2595%2599&page=44	Hubei	Yunwu mountain	2015	April	12
A large number of tourists were stranded in yichang three gorges renjia scenic area	http://s.weibo.com/weibo/%25E6%25B8%25B8%25E5%25AE%25A2%25E6%25BB%259E%25E7%2595%2599&page=24	Hubei	San Xia Ren Jia	2016	May	1
Enshi grand canyon is full of tourists	http://s.weibo.com/weibo/%25E6%2599%25AF%25E5%258C%25BA%25E7%2588%2586%25E6%25A3%259A&b=1&page=3	Hubei	Enshi gorge	2017	April	30
Zhangjiajie due to the bicycle race traffic control, a large number of tourists stranded in scenic spots station	http://s.weibo.com/weibo/%25E6%25B8%25B8%25E5%25AE%25A2%25E6%25BB%259E%25E7%2595%2599&page=7	Hunan	Zhangjiajie	2016	October	18
Zhangjiajie · ten-mile gallery	http://s.weibo.com/weibo/%25E6%2599%25AF%25E5%258C%25BA%25E4%25BA%25BA%25E6%25BB%25A1%25E4%25B8%25BA%25E6%2582%25A3&b=1&page=10	Hunan	Zhangjiajie	2016	June	17
Chaos in the shiniu village	http://weibo.com/2311694415/DtwLk1jbY?refer_flag=1001030103_&type=comment#_rnd1496719422867	Hunan	shiniu village	2016	May	1
Tianmen mountain	http://s.weibo.com/weibo/%25E6%2599%25AF%25E5%258C%25BA%25E4%25BA%25BA%25E6%25BB%25A1%25E4%25B8%25BA%25E6%2582%25A3&b=1&page=8	Hunan	Tianmen mountain	2016	August	7
Yuanjia mountain	http://s.weibo.com/weibo/%25E6%2599%25AF%25E5%258C%25BA%25E6%258B%25A5%25E5%25A0%25B5&b=1&page=22	Hunan	Yuanjia mountain	2016	August	9
Yuelu mountain	http://s.weibo.com/weibo/%25E6%2599%25AF%25E5%258C%25BA%25E4%25BA%2595%25E5%2596%25B7&page=14	Hunan	Yuelu mountain	2014	April	5
Tourists stranded at zhangjiajie grand canyon pier	http://s.weibo.com/weibo/%25E6%25B8%25B8%25E5%25AE%25A2%25E6%25BB%259E%25E7%2595%2599&page=44	Hunan	zhangjiajie	2015	April	25
zhangjiajie	http://weibo.com/1268406903/CDwZqhmvH?refer_flag=1001030103_&type=comment#_rnd1496720392100	Hunan	zhangjiajie	2015	October	4
Tianmen mountain in zhangjiajie is popular for Spring Festival tourism	http://s.weibo.com/weibo/%25E6%2599%25AF%25E5%258C%25BA%25E7%2588%2586%25E6%25A3%259A&b=1&page=41	Hunan	zhangjiajie	2015	February	21
Tianmen mountain	http://s.weibo.com/weibo/%25E6%2599%25AF%25E5%258C%25BA%25E4%25BA%25BA%25E6%25BB%25A1%25E4%25B8%25BA%25E6%2582%25A3&b=1&page=16	Hunan	Tianmen mountain	2016	August	26
Last night 20:30 from zhangjiajie yuanjiajie hundred dragon ladder down	http://s.weibo.com/weibo/%25E6%2599%25AF%25E5%258C%25BA%25E8%25B8%25A9%25E8%25B8%258F&page=26	Hunan	zhangjiajie	2010	October	4
The changbai mountain scenic area is full of tourists under the cold weather	http://s.weibo.com/weibo/%25E6%2599%25AF%25E5%258C%25BA%25E7%2588%2586%25E6%25A3%259A&b=1&page=25	Jilin	changbai mountain	2015	October	5
"Tomb raider" fans crowd changbai mountain: tourists surge 50%	http://s.weibo.com/weibo/%25E6%2599%25AF%25E5%258C%25BA%25E6%258B%25A5%25E5%25A0%25B5&b=1&page=41	Jilin	changbai mountain	2015	August	19
What are the police doing in changbai mountain on China tourism day	http://s.weibo.com/weibo/%25E6%2599%25AF%25E5%258C%25BA%25E7%2588%2586%25E6%25A3%259A?topnav=1&wvr=6&b=1	Jilin	changbai mountain	2017	May	19
Yuantouzhu scenic area bus waiting area is about to stampede incident	http://weibo.com/1859192482/ECDI3pYAu?refer_flag=1001030103_&type=comment#_rnd1496718986876	Jiangsu	Yuantouzhu	2017	April	2
Liandao and huaguo mountain scenic areas are full of people	http://s.weibo.com/weibo/%25E6%2599%25AF%25E5%258C%25BA%25E7%2588%2586%25E6%25A3%259A&b=1&page=29	Jiangsu	Huaguo mountain	2015	August	3
Zhongshan Scenic Area	http://s.weibo.com/weibo/%25E6%2599%25AF%25E5%258C%25BA%25E6%258B%25A5%25E5%25A0%25B5&b=1&page=15	Jiangsu	Zhongshan mountain	2016	October	2
Visitors to nanjing zhongshan mausoleum during golden week	http://s.weibo.com/weibo/%25E6%2599%25AF%25E5%258C%25BA%25E7%2588%2586%25E6%25A3%259A&b=1&page=7	Jiangsu	Sun Yat-sen Mausoleum	2016	October	5
Zixi rafting burst, pier paralysis, tourists because of queuing to fight	http://s.weibo.com/weibo/%25E6%2599%25AF%25E5%258C%25BA%25E7%2588%2586%25E6%25A3%259A&b=1&page=29	Jiangxi	Dajue mountain	2015	August	2
lingshan attraction	http://weibo.com/2369368557/CaEw6u51I?refer_flag=1001030103_&type=comment#_rnd1496721093797	Jiangxi	lingshan attraction	2015	March	28
Fenghuang Mountain	http://s.weibo.com/weibo/%25E6%2599%25AF%25E5%258C%25BA%25E4%25BA%25BA%25E6%25BB%25A1%25E4%25B8%25BA%25E6%2582%25A3&b=1&page=11	Liaoning	Fenghuang Mountain	2016	May	1
The phoenix mountain scenic area is full of people	http://s.weibo.com/weibo/%25E6%2599%25AF%25E5%258C%25BA%25E4%25BA%25BA%25E6%25BB%25A1%25E4%25B8%25BA%25E6%2582%25A3&b=1&page=3	Liaoning	Fenghuang Mountain	2016	October	15
Thousands of tourists are stranded at badaodao bridge in the eujina poplar forest scenic area	http://s.weibo.com/weibo/%25E6%25B8%25B8%25E5%25AE%25A2%25E6%25BB%259E%25E7%2595%2599&page=17	Neimengggu	Ejin poplar forest scenic area	2016	October	3
Qingdao underwater world	http://s.weibo.com/weibo/%25E6%2599%25AF%25E5%258C%25BA%25E4%25BA%25BA%25E6%25BB%25A1%25E4%25B8%25BA%25E6%2582%25A3&b=1&page=19	shandong	underwater world	2016	May	1
The temple saw a record number of visitors yesterday	http://s.weibo.com/weibo/%25E6%2599%25AF%25E5%258C%25BA%25E4%25BA%2595%25E5%2596%25B7&page=25	Qinghai	Taer temple	2013	February	25
Daming lake, jinan zoo through ten like parking lot	http://s.weibo.com/weibo/%25E6%2599%25AF%25E5%258C%25BA%25E7%2588%2586%25E6%25A3%259A&b=1&page=43	shandong	Spouting Spring	2014	October	1
Mount tai scenic area only open small door	http://s.weibo.com/weibo/%25E6%25B8%25B8%25E5%25AE%25A2%25E8%25B8%25A9%25E8%25B8%258F&page=2	shandong	Taishan mountain	2017	April	15
Qingdao fog stranded hundreds of tourists on lingshan island, tourism service lags behind only privileged tourists off the island to complain	http://s.weibo.com/weibo/%25E6%25B8%25B8%25E5%25AE%25A2%25E6%25BB%259E%25E7%2595%2599&page=34	shandong	lingshan island	2015	July	26
Mount taishan May Day scenic area is full of visitors	http://s.weibo.com/weibo/%25E6%2599%25AF%25E5%258C%25BA%25E7%2588%2586%25E6%25A3%259A&b=1&page=34	shandong	Taishan mountain	2015	May	3
Ginza tianmeng scenic cableway power failure, large area of stranded tourists	http://s.weibo.com/weibo/%25E6%25B8%25B8%25E5%25AE%25A2%25E6%25BB%259E%25E7%2595%2599&page=7	shandong	Tianmeng attraction	2016	October	23
Thousands of tourists were stranded for hours on the mountains of mian mountain in Shanxi Province	http://s.weibo.com/weibo/%25E6%25B8%25B8%25E5%25AE%25A2%25E6%25BB%259E%25E7%2595%2599&page=24	Shan'xi	mianshan mountain	2016	May	1
Shanxi jincheng imperial palace visitors "thousands of troops" over the door	http://s.weibo.com/weibo/%25E6%2599%25AF%25E5%258C%25BA%25E7%2588%2586%25E6%25A3%259A&b=1&page=7	Shan'xi	Jincheng phase mansion	2016	October	6
5.19 the free wutai mountain scenic area was crowded with tourists	http://s.weibo.com/weibo/%25E6%2599%25AF%25E5%258C%25BA%25E6%258B%25A5%25E5%25A0%25B5&b=1&page=4	Shan'xi	Wutai mountain	2017	May	19
Wutai mountain Buddha mother cave scenic spot sudden rain more than 100 tourists safe escape	http://weibo.com/5657900082/DAjxmue5e?refer_flag=1001030103_&type=comment#_rnd1496714535226	Shan'xi	Wutai mountain	2016	June	13
Yungang Grottoes	http://s.weibo.com/weibo/%25E6%2599%25AF%25E5%258C%25BA%25E4%25BA%25BA%25E6%25BB%25A1%25E4%25B8%25BA%25E6%2582%25A3&b=1&page=27	Shan'xi	Yungang Grottoes	2014	May	19
Shanghai Disneyland Park	http://weibo.com/1759381023/DxO9jBZN0?refer_flag=1001030103_&type=comment#_rnd1496734852421	Shanghai	Shanghai Disneyland Park	2016	May	29
The Oriental Pearl Tower	http://s.weibo.com/weibo/%25E6%25B8%25B8%25E5%25AE%25A2%25E6%25BB%259E%25E7%2595%2599&page=3	Shanghai	The Oriental Pearl Tower	2017	April	8
With the bright moon hanging high in the sky, the yuyuan garden Lantern Festival will attract a large number of visitors this evening	http://s.weibo.com/weibo/%25E6%25B8%25B8%25E5%25AE%25A2%25E6%25BB%259E%25E7%2595%2599&page=3	Shanghai	Yu Garden	2017	February	11
mount emei	http://s.weibo.com/weibo/%25E6%2599%25AF%25E5%258C%25BA%25E8%25B8%25A9%25E8%25B8%258F&b=1&page=21	Sichuan	mount emei	2013	October	3
The trip to emei during the Spring Festival was a disappointment	http://weibo.com/1972615431/zj6S3gVlw?refer_flag=1001030103_&type=comment#_rnd1496722968286	Sichuan	mount emei	2013	February	14
Tourists are stranded at emei mountain	http://weibo.com/2069612620/CbTvrkllt?refer_flag=1001030103_&type=comment#_rnd1496716080299	Sichuan	mount emei	2015	April	5
A large number of tourists stranded in bazhong gwangwu mountain scenic area have been ridiculed by netizens	http://s.weibo.com/weibo/%25E6%25B8%25B8%25E5%25AE%25A2%25E6%25BB%259E%25E7%2595%2599&page=6	Sichuan	Guangwu mountain	2016	November	3
Tourists in the yading scenic area were badly stranded	http://s.weibo.com/weibo/%25E6%25B8%25B8%25E5%25AE%25A2%25E6%25BB%259E%25E7%2595%2599&page=33	Sichuan	Yading	2015	August	4
Mount emei is full of tourists during the golden week	http://s.weibo.com/weibo/%25E6%2599%25AF%25E5%258C%25BA%25E7%2588%2586%25E6%25A3%259A&b=1&page=41	Sichuan	mount emei	2015	February	22
Mount emei jinding saturation temporary suspension of high mountain ticket sales	http://s.weibo.com/weibo/%25E6%2599%25AF%25E5%258C%25BA%25E7%2588%2586%25E6%25A3%259A&b=1&page=3	Sichuan	mount emei	2017	January	31
Jiuzhaigou Valley	http://s.weibo.com/weibo/%25E6%2599%25AF%25E5%258C%25BA%25E6%258B%25A5%25E5%25A0%25B5&b=1&page=10	Sichuan	Jiuzhaigou Valley	2016	October	20
Jiuzhaigou announces "limit to visitors"	http://s.weibo.com/weibo/%25E6%2599%25AF%25E5%258C%25BA%25E7%2588%2586%25E6%25A3%259A&b=1&page=29	Sichuan	Jiuzhaigou Valley	2015	August	3
The sword door closes, the figure can be seen everywhere…	http://s.weibo.com/weibo/%25E6%2599%25AF%25E5%258C%25BA%25E7%2588%2586%25E6%25A3%259A&b=1&page=26	Sichuan	Jianmen Pass	2015	October	5
Tiger's tooth grand canyon	http://s.weibo.com/weibo/%25E6%25B8%25B8%25E5%25AE%25A2%25E6%25BB%259E%25E7%2595%2599&page=4	Sichuan	Tiger's tooth grand canyon	2017	January	31
Kanas scenic spot	http://weibo.com/2175531937/E9chJxEM5?refer_flag=1001030103_&type=comment#_rnd1496714296183	Xinjiang	Kanas	2016	September	20
Kanas	http://s.weibo.com/weibo/%25E6%2599%25AF%25E5%258C%25BA%25E6%258B%25A5%25E5%25A0%25B5&b=1&page=20	Xinjiang	Kanas	2016	September	15
Chongqing wuling mountain big crack scenic area	http://weibo.com/1181282150/Dtw8MoFlv?refer_flag=1001030103_&type=comment#_rnd1496719567488	Chongqing	Large fissure in wuling mountain	2016	May	1
Chongqing wulong scenic area	http://s.weibo.com/weibo/%25E6%25B8%25B8%25E5%25AE%25A2%25E8%25B8%25A9%25E8%25B8%258F&page=3	Chongqing	Wulong	2016	October	3
Ciqikou ancient town is full of tourists during Spring Festival	http://s.weibo.com/weibo/%25E6%2599%25AF%25E5%258C%25BA%25E7%2588%2586%25E6%25A3%259A&b=1&page=40	Chongqing	Ciqikou	2015	February	20
Ciqikou ancient town of chongqing	http://s.weibo.com/weibo/%25E6%2599%25AF%25E5%258C%25BA%25E7%2588%2586%25E6%25A3%259A&b=1&page=5	Chongqing	Ciqikou	2016	October	7
Chongqing ciqikou scenic area once again "bursting"	http://s.weibo.com/weibo/%25E6%2599%25AF%25E5%258C%25BA%25E7%2588%2586%25E6%25A3%259A&b=1&page=17	Chongqing	Ciqikou	2016	April	30
Chongqing yangren street scenic spot is full of tourists	http://s.weibo.com/weibo/%25E6%2599%25AF%25E5%258C%25BA%25E7%2588%2586%25E6%25A3%259A&b=1&page=21	Chongqing	Foreigner's Street	2016	February	12
Yunyang longgang	http://weibo.com/2622942907/Cfb83xgss?refer_flag=1001030103_&type=comment#_rnd1496720869354	Chongqing	Yunyang longgang	2015	April	27
Thousands of tourists gathered at happy valley in Beijing to demand ticket refunds	http://news.sina.com.cn/c/2006-07-09/19569412657s.shtml	Beijing	Happy Valley	2006	July	9
Congestion of thousands of tourists on the Great Wall is another public safety warning	http://news.sina.com.cn/c/2005-09-29/08097068554s.shtml	Beijing	The Great Wall	2005	September	25
Kaifeng lantern temple fair crowd surge congestion was teased: all henan people are to kaifeng	http://henan.sina.com.cn/news/s/2016-02-24/detail-ifxprucu3163208.shtml?from=henan_ydph	Henan	kirmess	2016	February	22
Thousands of tourists huddled in the heavy rain	http://news.sina.com.cn/s/2005-08-01/10106579654s.shtml	Shanxi	Taibaishan forest park	2005	July	30
A horse stampeded toward the tourists, killing them and injuring them	http://news.sina.com.cn/o/2014-11-12/021931129391.shtml	Zhejiang	Cinema city	2014	November	11
Fourteen people have been killed and injured in a carnival accident in Brazil	http://news.sina.com.cn/w/2008-02-04/111314900739.shtml	Brazil	Event	2008	February	2
Tens of thousands of tourists welcomed in fuzhou gushan ancient post road congestion	http://news.sina.com.cn/o/2004-10-04/17133834343s.shtml	Fujian	Gu mountain	2004	October	4
Thousands of tourists are stuck in daming mountain	http://gx.sina.com.cn/news/gx/2014-02-13/08039912.html	Guangxi	Daming shan	2014	February	13
Thirty-five people were injured at a south Korean amusement park after free visitors trampled on them	http://news.sina.com.cn/w/2006-03-27/13589454669.shtml	Korea	Theme park	2006	March	26
Four people died and 71 others were injured in the Lantern Festival stampede in South Korea	http://news.sina.com.cn/w/2009-02-11/085217191790.shtml	Korea	Event	2009	February	9
More than 1,000 tourists were stranded at the top of sanqingshan mountain in jiangxi province for one hour after thunderstorms halted cable cars	http://news.sina.com.cn/o/2013-03-23/163926620710.shtml	Jiangxi	Sanqing mountain	2013	March	23
Thousands of tourists were stranded on lingshan island due to heavy rain and fog	http://news.sina.com.cn/o/p/2013-07-23/062927743421.shtml	shandong	lingshan island	2013	July	21
Ju shui of an county in sichuan province will walk on the bridge and pray for more than 200,000 tourists	http://news.sina.com.cn/o/2015-03-23/174231636195.shtml	Sichuan	Event	2015	March	23
Bombing at erawan shrine in Bangkok kills 27, injures 78, kills 2, injures 15	http://news.sina.com.cn/o/2015-08-18/doc-ifxfxrai1890211.shtml	Thailand	Erawan Buddha area	2015	August	17
Zhejiang's longest glass walkway is packed with tourists queuing for parking overnight	http://china.gansudaily.com.cn/system/2016/10/05/016431511.shtml	Zhejiang	Shijiufeng	2016	October	1
The dunhua ice and snow light festival attracts 100,000 visitors	http://news.cnjiwang.com/jlxwdt/ybz/201702/2328652.html	Jilin	Ice and Snow Festival	2017	February	11
Tourists' satisfaction with yangzhou tourism "blowout" in advance of scenic spot group tour in the first season of jiangsu middle school	http://news.yznews.com.cn/2017-03/19/content_5914265.htm	Jiangsu	Slender West Lake	2017	March	8
The maiji mountain scenic area was full of tourists during the May Day holiday	http://www.gywb.cn/content/2016-05/03/content_4877504.htm	Gansu	Maiji Mountain	2016	May	3
Thousands of people in yuntaishan have been complaining about the narrow mountain road	http://travel.cnr.cn/lyjd/201010/t20101015_507176347.shtml	Henan	Yuntai mountain	2010	October	1
Xuelangshan rafting is crowded with tourists: insufficient safety tips	http://jsnews2.jschina.com.cn/system/2014/08/12/021611618.shtml	Jiangsu	Xuelang mountain	2014	August	10
3·8 hot travel anfu county sheep lion mu scenic spot popular	http://jxja.jxnews.com.cn/system/2017/03/08/015856491.shtml	Jiangxi	Yangshimu attraction	2017	March	8
Thousands of tourists are stranded on taishita chuan island in guangdong province	http://www.ce.cn/xwzx/gnsz/gdxw/200710/03/t20071003_13126756.shtml	Guangdong	Xiachuan island	2007	October	2
Tourists hit fujian baishuiyang scenic spot with its uncoordinated traffic jam	http://www.cntour2.com/viewnews/2015/07/02/oPK7jBil10ksHggdUuYG0.shtml	Fujian	Baishuiyang	2015	June	28
Chaos and clashes have broken out in shandong province, where thousands of tourists are stranded	http://www.wj001.com/news/china/2016-10-06/1539775.html	shandong	Chang island	2016	October	4
Tourists demolish 'golden barrier' in tiananmen square	http://picture.youth.cn/qtdb/201409/t20140930_5795244.htm	shandong	Tian An Men	2014	September	30
An amusement park in xi 'an was flooded with 5,000 people gathered at the gate for free	http://www.gs.xinhuanet.com/news/2016-03/15/c_1118340167.htm	Shanxi	Theme park	2016	March	14
Hengyang nanyue scenic Spring Festival bursting shed overload more than 1500 people stranded late at night	http://c.360webcache.com/c?m=5703008142520be4b0813b6d141c787e&q=衡阳南岳景区春节爆棚超载+1500余人深夜滞留&u=http%3A%2F%2Fwww.cssn.cn%2Fwh%2Fwh%2Fwhzx%2F201602%2Ft20160215_2866191.shtml	Hunan	Hengshan mountain	2016	February	14
Jingxing cangyan mountain temple fair has successfully received more than 300,000 pilgrims	http://zgsc.china.com.cn/dj/2016-04-28/494466.html	Hebei	kirmess	2016	April	22
Thousands of tourists were stranded at bus stops during the xiangshan red leaf festival in Beijing	http://jiangsu.china.com.cn/html/Travel/bgt/405265_3.html	Beijing	Xiangshan Park	2014	October	26
The attraction of snow!Tens of thousands of visitors lined up with umbrellas to buy tickets to see the snow	http://www.wj001.com/news/wangyanzhiji/2015-11-23/1033226.html	Beijing	the Palace Museum	2015	November	22
Stranded tourists on huashan mountain: dispute over ticket refund after seven-hour hike down the mountain	http://www.china.com.cn/shehui/2016-10/05/content_39428205_3.htm	Shanxi	Huashan Mountain	2016	October	3
The qianjiang tidal bore broke the historical record and the yanguan scenic spot attracted 160,000 tourists	http://news.cntv.cn/society/20121004/102156.shtml	Zhejiang	the Qiantang River	2012	October	3
More than 20,000 people were stranded in dense fog during the xianghui festival in putuo mountain, zhejiang province	http://www.chinanews.com/sh/2014/03-19/5970975.shtml	Zhejiang	wharf	2014	March	18
Hundreds of thousands of tourists are flocking to see cherry blossoms	http://www.chinanews.com/cul/2015/03-23/7150986.shtml	Hubei	Wuhan university	2015	March	21
